# Supplementary material for: Craniocervical Morphometry in Pomeranians—Part II: Associations with Chiari-like Malformation and Syringomyelia
Source: Animals (Basel). 2024 Jun 23;14(13):1859. doi: 10.3390/ani14131859 (PMC11240474; doi:10.3390/ani14131859)
Supplement: Supplementary file 1 [file animals-14-01859-s001.zip]

Archive with 1 entries (1 files):
- animals-3048796-supplementary.pdf
